# Supplementary material for: Rapid Shallow Breathing Index as a Predictor of Extubation Outcomes After Pediatric Cardiac Surgeries
Source: Children (Basel). 2026 Apr 2;13(4):503. doi: 10.3390/children13040503 (PMC13114925; doi:10.3390/children13040503)
Supplement: Supplementary file 1 [file children-13-00503-s001.zip]

Archive with 1 entries (1 files):
- children-4217835-supplementary.pdf
